# Supplementary material for: Functional Muffins Exert Bifidogenic Effects along with Highly Product-Specific Effects on the Human Gut Microbiota Ex Vivo
Source: Metabolites. 2024 Sep 14;14(9):497. doi: 10.3390/metabo14090497 (PMC11433953; doi:10.3390/metabo14090497)
Supplement: Supplementary file 1 [file metabolites-14-00497-s001.zip]

Archive with 1 entries (1 files):
- metabolites-3176355-supplementary.pdf
